# Supplementary material for: Systemic Primary Carnitine Deficiency Presenting With Substantia Nigra and Basal Ganglia Injury: A Case Report
Source: JIMD Rep. 2025 Apr 4;66(3):e70014. doi: 10.1002/jmd2.70014 (PMC11971050; doi:10.1002/jmd2.70014)
Supplement: Supplementary file 1 — Supplementary Table S1. Acylcarnitine profile. [file JMD2-66-e70014-s001.xlsx]

## Sheet: Table1
	Supplementary Table S1: Acylcarnitine profiile
		(Reference Ranges)		Units			(Reference Ranges)		Units
	C0	0.53	(20–60)	μmol/L		C10:1	<0.01	(–0.3)	μmol/L
	C2	0.82	(10–40)	μmol/L		C12	<0.01	(–0.2)	μmol/L
	C3	0.02	(–2.5)	μmol/L		C12:1	<0.01	(–0.2)	μmol/L
	C4	0.01	(–1.0)	μmol/L		C14	0.01	(–0.2)	μmol/L
	C4-OH	0.02	(–0.5)	μmol/L		C14:1	<0.01	(–0.2)	μmol/L
	C5	<0.01	(–0.5)	μmol/L		C16	0.04	(–0.2)	μmol/L
	C5:1	<0.01	(–0.02)	μmol/L		C16-OH	<0.01	(–0.03)	μmol/L
	C5-DC	0.01	(–0.25)	μmol/L		C18	0.01	(–0.3)	μmol/L
	C5-OH	<0.01	(–0.15)	μmol/L		C18:1	0.04	(–0.4)	μmol/L
	C6	<0.01	(–0.2)	μmol/L		C18:2	0.01	(–0.5)	μmol/L
	C8	<0.01	(–0.3)	μmol/L		C18-OH	<0.01	(–0.05)	μmol/L
	C8:1	0.04	(–0.8)	μmol/L		C18:1-OH	<0.01	(–0.05)	μmol/L
	C10	<0.01	(–0.3)	μmol/L
